# Supplementary material for: Management of paraesophageal hiatus hernia: recommendations following a European expert Delphi consensus
Source: Surg Endosc. 2023 Feb 27;37(6):4555–65. doi: 10.1007/s00464-023-09933-8 (PMC10234895; doi:10.1007/s00464-023-09933-8)
Supplement: Supplementary file 1 — Supplementary file1 (XLSX 18 KB) [file 464_2023_9933_MOESM1_ESM.xlsx]

## Sheet: Tabelle1
Round 1 - Recommendations for Surgical Therapy of Paraesophageal (Type II-IV) Hiatal Hernia: A European Expert Delphi Consensus
Question	Options	Answer
Please indicate your place of work.		#
Please state your hospital's level of care	University Hospital	#
	Maximum Care Hospital
	Teaching Hospital
	General Hospital
	Private Hospital
	Other institution (please specify):
Please state your current position	Head of department	#
	Senior consultant
	Consultant
	Attending surgeon
	Retired
	Other position or duration of retirement (please specify):
Please indicate your experience as a surgeon (years since surgical boarding exam)		#
Please indicate the approximate annual number of surgeries for Type II-IV hiatal hernia performed in your department.		#
Please indicate the approximate annual number of surgeries for Type II-IV hiatal hernia performed by yourself.		#
In your work environment, is there a financial impact related to the use of surgical devices (meshes, antireflux devices, tacks)?	Negative impact on institutional reimbursement	#
	Negative impact on personal reimbursement
	Positive impact on institutional reimbursement
	Positive impact on personal reimbursement
	No impact on institutional or personal reimbursement
	I do not know
Please rate your recommendation whether the following diagnostic procedures should be performed prior to elective surgery for Type II-IV hiatal hernia repair.	Upper-GI endoscopy	Strongly recommended; recommended; Neither recommended nor discouraged; discouraged; strongly discouraged
	Contrast radiography
	CT scan
	MRI
	Esophageal high-resolution manometry
	Esophageal planimetry (EsoFlip)
	Esophageal pH-metry / Impedance-pH-metry
	Esophageal endosonography
	Other (please specify):
Presence of a hernia sac, herniation of the gastric fundus, or both? What are the essential anatomical features that define paraesophageal herniation? Please indicate your agreement with the following definitions.	A hernia sac extending from the abdominal cavity and/or bursa omentalis through the hiatus into the paraesophageal mediastinum with herniation of a fundic flap (i.e. paraesophageal hernia is defined by both presence of a hernia sac and migrated stomach).	#
	A hernia sac extending from the abdominal cavity and/or bursa omentalis through the hiatus into the paraesophageal mediastinum with or without herniation of a fundic flap (i.e. paraesophageal hernia is defined by the hernia sac only).
	Herniation of a fundic flap through the hiatus into the paraesophageal mediastinum with or without presence of a hernia sac (i.e. paraesophageal hernia is defined by the migrated stomach only).
	Other (please specify):
Would you recommend surgery in the following patients with primary Type II-IV hernia and acceptable perioperative risk?	Older patient >70 years, no/minor symptoms	Strongly recommended; recommended; Neither recommended nor discouraged; discouraged; strongly discouraged
	Younger patient <70 years, no/minor symptoms
	Older patient >70 years, relevant symptoms
	Younger patient <70 years, relevant symptoms Recommendation rate Delphi Round 1: 100%
	Older patient >70 years, chronic anemia with Cameron lesion, no/minor symptoms
	Younger patient <70 years, chronic anemia with Cameron lesion, no/minor symptoms
	Other (please specify):
What is your preferred surgical access route for elective surgery in primary Type II-IV hiatal hernia?	Laparoscopy	#
	Robotic-assisted laparoscopy
	Laparotomy
	Thoracoscopy
	Robotic-assisted thoracoscopy
	Thoracotomy
Dissection phase: Please rate your recommendation regarding the following surgical-technical steps during elective surgery for primary Type II-IV hiatal hernia.	Active/direct repositioning of hernia sac contents to the abdominal cavity as initial step of procedure	Strongly recommended; recommended; Neither recommended nor discouraged; discouraged; strongly discouraged
	Passive/indirect repositioning of hernia sac contents during dissection of hernia sac from the mediastinum
	Dissection of hernia sac from mediastinum
	Resection of hernia sac
	Visualization of both vagal nerves
	Visualization of pulmonary veins
	Mobilization of gastric fundus / division of short gastric vessels
	Resection/mobilization of retro-cardial lipoma
	Resection/mobilization of pre-cardial fat-pad
	Intraoperative endoscopy
	Intraoperative positioning of a large-bore esophageal tube
	Preservation of the crural fascia
	Preservation of aberrant left hepatic artery
	Preservation of hepatic branches of vagus nerves
	Preservation of pulmonary branches of vagus nerves
	Preservation of pleural sac
	Other (please specify):
Reconstruction phase: Please rate your recommendation regarding the following surgical-technical steps during elective surgery for primary Type II-IV hiatal hernia.	Suture repair of hiatus	Strongly recommended; recommended; Neither recommended nor discouraged; discouraged; strongly discouraged
	Use of mesh to reinforce hiatal repair
	Other options (ligamentum teres or left liver) to reinforce hiatal repair
	Use of relaxing diaphragmatic incisions
	Gastropexy
	Antireflux procedure
	Positioning of large-bore esophageal tube
	In case of short esophagus: Esophageal lengthening procedure (Collis or other)
	Postoperative wound drain (abdominal/mediastinal)
	Postoperative chest drain
	Postoperative gastric decompression tube
	Other (please specify):
Reconstruction phase: Do you follow a different surgical strategy in case of true Type II (paraesophageal only) compared with Type III/IV (axial and paraesophageal) hiatal hernia?	Yes, Type II hiatal hernia generally requires a distinct surgical strategy	#
	No, Type II hiatal hernia does not require a distinct surgical strategy
	Other (please specify):
Please rate your recommendation regarding suture repair of the hiatus during elective surgery for primary Type II-IV hiatal hernia.	Combined anterior and posterior suture repair	Strongly recommended; recommended; Neither recommended nor discouraged; discouraged; strongly discouraged
	Posterior suture repair only
	Anterior suture repair only
	Combined posterior and left-lateral hiatoplasty (rrhaphy of the left crus )
	Use of pledgets to reinforce suture repair
	Single stitches
	Single form-8-stitches
	Running sutures
	Tension-free repair with mesh only (no sutures)
	Other (please specify):
Please state the name and size of sutures used for hiatal closure in your department.		#
Please indicate your recommendation regarding mesh use for hiatal reinforcement during elective surgery for primary Type II-IV hiatal hernia.	In all patients	#
	In selected patients
	I never use meshes
	Other (please specify):
Please rate whether the following clinical situations encourage your decision to use meshes for hiatal reinforcement during elective surgery for primary Type II-IV hiatal hernia.You may skip this question in case you strictly never use mesh reinforcement!	Biologically older (>70years) or frail patients	A great deal; considerably; moderately; slightly; not at all
	Biologically younger (<70 years) or physically fit patients
	Weak / fragile diaphragmatic musculature / structure
	Large hiatal defect / increased hiatal surface area
	COPD
	Intraoperative opening of the pleural space
	History of other abdominal hernia
	Obese patients
	Recurrent hiatal hernia
	Other (please specify):
Please rate your recommendation regarding the following mesh types for hiatal reinforcement during elective surgery for primary Type II-IV hiatal hernia.You may skip this question in case you strictly never use mesh reinforcement!	Synthetic absorbable mesh	Strongly recommended; recommended; Neither recommended nor discouraged; discouraged; strongly discouraged
	Synthetic non- or partially absorbable mesh
	Biological absorbable mesh
	Biological non- or partially absorbable mesh
	Other (please specify):
Please rate your recommendation regarding mesh shapes for hiatal reinforcement during elective surgery for large primary Type II-IV hiatal hernia.You may skip this question in case you never use mesh reinforcement in this situation!	Rectangular shaped mesh with keyhole	Strongly recommended; recommended; Neither recommended nor discouraged; discouraged; strongly discouraged
	Circular shaped mesh with keyhole
	Other (individually) shaped mesh with keyhole
	U- or horseshoe (scoop neck) shaped mesh
	Rectangular shaped mesh without keyhole
	Other (individually) shaped mesh without keyhole
	Other (please specify):
Please rate your recommendation regarding mesh placement during elective surgery for large primary Type II-IV hiatal hernia.You may skip this question in case you strictly never use mesh reinforcement!	Completely encircling the esophagus (keyhole type)	Strongly recommended; recommended; Neither recommended nor discouraged; discouraged; strongly discouraged
	Incompletely encircling the esophagus (horseshoe type), anteriorly open
	Incompletely encircling the esophagus (horseshoe type), posteriorly open
	On posterior hiatoplasty only (no contact with esophagus)
	"Tension-free" anterior mesh without crurorrhaphy
	"Tension-free" posterior mesh without crurorrhaphy
	"Tension-free" mesh on relaxing diaphragmatic incision (no contact with esophagus)
	Other (please specify):
Please rate your recommendation regarding mesh fixation during elective surgery for large primary Type II-IV hiatal hernia.You may skip this question in case you strictly never use mesh reinforcement!	Mesh fixation with sutures only	Strongly recommended; recommended; Neither recommended nor discouraged; discouraged; strongly discouraged
	Mesh fixation with tacks only
	Mesh fixation with fibrin glue only
	Combination of sutures and fibrin glue
	Combination of tacks and fibrin glue
	Combination of sutures, tacks, and fibrin glue
	"Incorporated" mesh fixation (sewing-in of mesh during hiatal closure)
	Other (please specify):
Have you treated patients with the following complications after mesh-inforced hiatal hernia repair?	Mesh erosion (esophagus, stomach, or esophago-gastric junction)	Yes, in own patients; Yes, in referred patients; Never
	Mesh erosion to other organs (aorta, lung)
	Stenosis distal esophagus / esophago-gastric junction
	Mesh migration
	Mesh infection
	Pericardial tamponade
	Pleural hemorrhage
	Perioperative hemorrhage caused by mesh fixation
	Pneumothorax
	Chronic pain
	Seroma formation
	Other (please specify):
Please indicate your personal policy towards antireflux procedures during elective surgery for primary Type II-IV hiatal hernia.	In all patients	#
	In selected patients
	I never perform antireflux surgery in this situation
	Other (please specify):
Please rate whether the following clinical situations encourage your decision to perform an antireflux procedure in the context of primary Type II-IV hiatal hernia repair.You may skip this question in case you strictly never perform antireflux procedures in this situation!	Biologically older (>70 years) or frail patients	A great deal; considerably; moderately; slightly; not at all
	Biologically younger (<70 years) or physically fit patients
	Increased risk of hernia recurrence
	Reflux symptoms
	Erosive esophagitis or Barrett metaplasia
	Positive functional reflux tests (impedance / pH-metry)
	True Type II paraesophageal hernia without sliding component
	Other (please specify):
Please rate your recommendation regarding type of antireflux procedure in elective surgery for primary Type II-IV hiatal hernia.You may skip this question in case you strictly never perform antireflux procedures in this situation!	Floppy 360° (Nissen type) fundoplication	Strongly recommended; recommended; Neither recommended nor discouraged; discouraged; strongly discouraged
	Anterior partial 90-200° (Dor / Thal type) fundoplication
	Posterior partial 180-270° (Toupet type) fundoplication
	His-angle reconstruction techniques (Hill gastropexy, Lortat-Jacob or similar)
	Transthoracic antireflux techniques (i.e. Belsey Mark IV)
	Tailored approach (no 360° fundoplication in patients with esophageal dysmotility)
	Antireflux procedures with implants (magnetic sphincter augmentation (LINX, EndoStim, RefluxStop or similar)
	Endoscopic interventional (via gastroscopy) antireflux procedures
Please indicate the name and size of the suture material used for classic antireflux procedures (fundoplication) in your department.		#
Short Esophagus has been defined as a tension-free intraabdominal esophageal segment <2-2.5cm after extensive mediastinal (Type II) dissection. Please indicate whether you think that Short Esophagus (brachyesophagus) is a relevant finding during hiatal hernia repair.	I agree that Short Esophagus is a relevant pathology in hiatal hernia repair	#
	I am not sure whether Short Esophagus is a relevant pathology in hiatal hernia repair
	I disagree that Short Esophagus is a relevant pathology in hiatal hernia repair
Please rate your recommendations regarding the following surgical procedures for Short Esophagus. You may skip this question in case you think that Short Esophagus does not exist!	Esophageal lengthening (Collis) and antireflux procedure	Strongly recommended; recommended; Neither recommended nor discouraged; discouraged; strongly discouraged
	Intrathoracic/mediastinal fundoplication around esophagus without esophageal lengthening
	Fundoplication around upper stomach (Maillet's procedure) without esophageal lengthening
	Gastropexy without esophageal lengthening
	Partial esophagectomy and reconstruction with gastric tube, jejunum or colon
	Esophageal lengthening with circular esophageal myotomy and vagotomy
	Transposition of diaphragmatic crura
	Other (please specify):
Postoperative Follow-up: Please rate your recommendation regarding the following diagnostic procedures to exclude recurrence after Type II-IV hiatal hernia repair.	Upper-GI endoscopy	Strongly recommended; recommended; Neither recommended nor discouraged; discouraged; strongly discouraged
	Contrast radiography
	CT scan
	MRI
	Esophageal high-resolution manometry
	Esophageal planimetry (EsoFlip)
	Esophageal pH-metry / Impedance-pH-metry
	Esophageal endosonography
	Other (please specify):
Postoperative Follow-up: Please rate your agreement with the following radiological definitions of recurrent hernia.	Any evidence of gastric tissue above the diaphragm	#
	At least 1cm of gastric tissue above the diaphragm
	At least 2cm of gastric tissue above the diaphragm
	At least 3cm of gastric tissue above the diaphragm
	At least 4cm of gastric tissue above the diaphragm
	Other (please specify):
Postoperative Follow-up: Please rate your agreement with the following clinical definitions of recurrent hernia.	Radiological and/or endoscopic evidence of gastric tissue above the diaphragm is sufficient to define recurrent hiatus hernia	#
	Clincial evidence (symptoms) is sufficient to define recurrent hiatus hernia
	Radiological and/or endoscopic (gastric tissue above the diaphragm) and clinical (symptoms) evidence is required to define recurrent hiatus hernia
	Other (please specify):
# multiple choice or free answer
